# Supplementary material for: Impact of Community-Based Health Education and Sanitation Interventions on Opisthorchis viverrini Infection in an Endemic Area of Northeastern Thailand
Source: Int J Environ Res Public Health. 2026 Apr 24;23(5):553. doi: 10.3390/ijerph23050553 (PMC13207269; doi:10.3390/ijerph23050553)
Supplement: Supplementary file 1 [file ijerph-23-00553-s001.zip]

Archive with 1 entries (1 files):
- ijerph-4235916-supplementary.pdf
